# Supplementary material for: A Hidden Markov Model for identifying essential and growth-defect regions in bacterial genomes from transposon insertion sequencing data
Source: BMC Bioinformatics. 2013 Oct 8;14:303. doi: 10.1186/1471-2105-14-303 (PMC3854130; doi:10.1186/1471-2105-14-303)
Supplement: Additional file 1 — Table S1. Excel spreadsheet (table_S1.xls) containing a list of growth-defect regions identified by the HMM in M. tuberculosis H37Rv grown on glycerol (data from Griffin et al. 2011). [file 1471-2105-14-303-S1.xls]

## Sheet: All GD
Table S1: List of selected growth-defect regions identified by the HMM in M. tuberculosis H37Rv grown on glycerol (data from Griffin et al. 2011)
Orfs	Gene Names	Start Position	End Position	# States	Avg Insertions	Avg Reads
Rv0015c, Rv0016c	pknA, pbpA	17483	20044	48	0.2083	32.3
Rv0053, non-coding_38, Rv0054, non-coding_39, Rv0055	rpsF, -, ssb, -, rpsR	58191	59242	19	0.1053	32
non-coding_49, Rv0067c	-, -	74045	75156	27	0.1852	15.6
Rv0112	gca	136435	136969	19	0.1579	5.6667
non-coding_86, Rv0126	-, treS	152113	153974	31	0.2581	25.75
non-coding_175, Rv0287, Rv0288, non-coding_176	-, esxG, esxH, -	351457	352146	18	0.1111	53
Rv0429c, non-coding_250, Rv0430, Rv0431	def, -, -, -	517900	519491	32	0.125	59.75
Rv0436c, Rv0437c	pssA, psd	524582	525949	25	0.28	17.7143
non-coding_275, Rv0467	-, icl	557435	558727	22	0.2273	17.6
Rv0781	ptrBa	874357	874782	19	0.1053	14.5
Rv0893c	0	995197	995867	22	0.1364	9
Rv0913c	0	1017570	1018271	24	0.0833	38.5
Rv0916c, non-coding_529	PE7, -	1021312	1021984	20	0.3	10.5
Rv0950c, non-coding_547	-, -	1060982	1061867	20	0.35	6.2857
Rv0956	purN	1067580	1068195	14	0.0714	11
Rv0973c, Rv0974c	accA2, accD2	1083566	1087358	52	0.2115	19
Rv0987	0	1102809	1103681	31	0.129	15
Rv0987	0	1104185	1104847	28	0.1786	34.6
Rv1022, non-coding_589, Rv1023, non-coding_590, Rv1024, Rv1025	lpqU, -, eno, -, -, -	1144330	1147026	45	0.0667	48
non-coding_611, Rv1059	-, -	1182119	1183234	15	0.2	3
Rv1078	pra	1203343	1204133	19	0.0526	7
Rv1093, non-coding_636, Rv1094	glyA, -, desA2	1220564	1222817	34	0.0588	6.5
Rv1098c, Rv1099c	fumC, glpX	1226104	1228529	30	0.1	40
non-coding_646	0	1240012	1240298	18	0.1667	10.6667
Rv1126c, Rv1127c	-, ppdK	1249331	1251322	29	0.1724	30.8
Rv1159	pimE	1285259	1286201	21	0.0952	6
Rv1348	0	1512936	1515046	30	0.0667	24.5
Rv1388, non-coding_794, Rv1389, non-coding_795, Rv1390, Rv1391, non-coding_796	mihF, -, gmk, -, rpoZ, dfp, -	1563698	1566802	54	0.1852	22.7
Rv1500, non-coding_857	-, -	1691398	1691959	28	0.1429	7.5
Rv1507c, Rv1507A	-, -	1696749	1697644	38	0.1316	29.6
Rv1525, Rv1526c	wbbL2, -	1720245	1721555	26	0.1154	43
Rv1539, Rv1540	lspA, -	1742401	1743752	22	0.0455	10
Rv1565c	0	1771731	1773766	45	0.0889	30
Rv1568, Rv1569, Rv1570, Rv1571, non-coding_894, Rv1572c, Rv1573, non-coding_895, Rv1574, Rv1575, Rv1576c, Rv1577c, non-coding_896, Rv1578c, non-coding_897, Rv1579c	bioA, bioF1, bioD, -, -, -, -, -, -, -, -, -, -, -, -, -	1775244	1783385	78	0.1538	30
non-coding_907, Rv1603	-, hisA	1803282	1803981	11	0.0909	31
Rv1610, non-coding_910	-, -	1809451	1810173	7	0.2857	37
non-coding_915, Rv1622c	-, cydB	1822864	1824395	31	0.129	33.25
Rv1623c, non-coding_916	cydA, -	1824566	1825964	25	0.2	11.6
Rv1663	pks17	1884753	1887420	37	0.1351	29.6
Rv1683, Rv1684, Rv1685c	-, -, -	1907995	1911339	47	0.1277	44.8333
Rv1700	0	1925762	1926555	11	0.1818	13.5
Rv1782, Rv1783, non-coding_1004, Rv1784	-, -, -, -	2018052	2021802	58	0.069	35.25
Rv1797	0	2035219	2037168	30	0.2333	14
Rv1821	secA2	2066756	2068630	33	0.2727	12.6667
Rv2048c	pks12	2296674	2304655	89	0.1236	52.1818
non-coding_1178, Rv2087, non-coding_1179	-, -, -	2343936	2344316	15	0.1333	5.5
Rv2138, non-coding_1204, Rv2139	lppL, -, pyrD	2397425	2399674	41	0.0976	39.5
Rv2145c, non-coding_1210	wag31, -	2404617	2405569	21	0.0952	16
non-coding_1262, Rv2243	-, fabD	2516710	2517691	13	0.0769	21
Rv2338c	moeW	2613443	2614002	24	0.1667	29.5
Rv2374c	hrcA	2654033	2654876	21	0.0952	6.5
Rv2380c, non-coding_1345, Rv2381c, Rv2382c	mbtE, -, mbtD, mbtC	2664091	2672391	126	0.2937	21.6757
non-coding_1394	0	2781783	2782367	11	0.1818	15
Rv2500c	fadE19	2814368	2815484	23	0.087	11
non-coding_1413, Rv2516c	-, -	2832469	2833412	20	0.1	15
Rv2518c	lppS	2834123	2834965	18	0.0556	27
Rv2533c, Rv2534c, Rv2535c	nusB, efp, pepQ	2858434	2860335	35	0.1714	25
Rv2592c, Rv2593c, Rv2594c, non-coding_1451	ruvB, ruvA, ruvC, -	2923303	2925488	25	0.04	82
Rv2746c, non-coding_1528, Rv2747	pgsA3, -, -	3058422	3059736	23	0.0435	19
Rv2753c, non-coding_1530, Rv2754c	dapA, -, thyX	3066425	3067815	21	0.0952	45.5
non-coding_1567, Rv2814c, non-coding_1568	-, -, -	3119747	3123704	30	0.0667	30.5
Rv2837c, Rv2838c	-, rbfA	3143636	3145199	23	0.087	18.5
Rv2841c, Rv2842c	nusA, -	3148373	3149962	23	0.087	17
non-coding_1602, Rv2881c, Rv2882c, non-coding_1603, Rv2883c	-, cdsA, frr, -, pyrH	3190690	3193223	43	0.1395	24.6667
Rv2906c, Rv2907c, Rv2908c, Rv2909c	trmD, rimM, -, rpsP	3215666	3217591	33	0.0606	43
non-coding_1653, Rv2986c, non-coding_1654, Rv2987c, non-coding_1655, Rv2988c, non-coding_1656	-, hupB, -, leuD, -, leuC, -	3343127	3346158	43	0.093	34.25
Rv3020c, non-coding_1676, Rv3021c	esxS, -, PPE47	3379037	3380024	24	0.1667	15.75
Rv3042c, non-coding_1689	serB2, -	3402036	3403274	13	0.0769	40
non-coding_1730	0	3477379	3478110	30	0.0667	11.5
Rv3150	nuoF	3515508	3517180	27	0.2222	24.5
Rv3157	nuoM	3523409	3525558	43	0.186	26.625
Rv3246c, non-coding_1810	mtrA, -	3626682	3627405	12	0.0833	11
Rv3267	0	3647911	3649345	23	0.087	7
Rv3378c	0	3792315	3793265	46	0.1087	13.2
Rv3484	cpsA	3903161	3904536	27	0.2222	16
Rv3489	0	3908077	3908644	13	0.1538	31.5
Rv3508	PE_PGRS54	3932426	3936551	19	0.1579	6
Rv3528c	0	3964607	3965175	34	0.1176	33
Rv3581c, Rv3582c, non-coding_1977, Rv3583c, non-coding_1978	ispF, ispD, -, -, -	4023869	4025708	34	0.0588	34
Rv3610c, non-coding_1989	ftsH, -	4050812	4052918	30	0.1333	5
Rv3666c	dppA	4105291	4106577	21	0.2381	12
Rv3695, non-coding_2038, Rv3696c	-, -, glpK	4137416	4139738	37	0.1351	5.4
Rv3719	0	4162372	4163868	37	0.2703	21.8
Rv3791, non-coding_2099, Rv3792	-, -, -	4237181	4239910	50	0.06	25.6667
non-coding_2128, Rv3841	-, bfrB	4313996	4314644	25	0.24	17.1667
Rv3921c, Rv3922c, Rv3923c, non-coding_2172, Rv3924c	-, -, rnpA, -, rpmH	4409010	4411102	46	0.1304	19
