# Supplementary material for: A Hidden Markov Model for identifying essential and growth-defect regions in bacterial genomes from transposon insertion sequencing data
Source: BMC Bioinformatics. 2013 Oct 8;14:303. doi: 10.1186/1471-2105-14-303 (PMC3854130; doi:10.1186/1471-2105-14-303)
Supplement: Additional file 2 — Table S2. Excel spreadsheet (table_S2.xls) containing a list of growth-advantage regions identified by the HMM in M. tuberculosis H37Rv grown on glycerol (data from Griffin et al. 2011). [file 1471-2105-14-303-S2.xls]

## Sheet: GA Regions
Table S2: List of selected growth-advantage regions identified by the HMM in M. tuberculosis H37Rv grown on glycerol (data from Griffin et al. 2011)
Orfs	Gene Names	Start Position	End Position	# States	Avg Insertions	Avg Reads
Rv0480c, non-coding_284, Rv0481c, non-coding_285	-, -, -, -	568832	570525	32	0.8438	589.222
non-coding_286, Rv0483	-, lprQ	571646	573197	36	0.8889	693.562
Rv0554, non-coding_323	bpoC, -	645454	646270	16	0.875	622.143
non-coding_370	0	733323	733719	10	0.8	556.375
non-coding_396	0	782445	782457	3	1	496.333
non-coding_585	0	1136525	1136529	2	1	456.5
non-coding_699	0	1345172	1345248	3	0.6667	624
non-coding_830, Rv1452c, non-coding_831, Rv1453, non-coding_832, Rv1454c, non-coding_833, Rv1455	-, PE_PGRS28, -, -, -, qor, -, -	1636001	1641482	58	0.8103	498.936
non-coding_844	0	1671317	1671376	2	1	568
Rv1657	argR	1871073	1871217	3	0.6667	713
Rv1843c, non-coding_1047, Rv1844c	guaB1, -, gnd1	2092362	2095257	47	0.9149	633.233
non-coding_1191, Rv2113, Rv2114	-, -, -	2372427	2374462	31	0.871	550.185
Rv2411c, non-coding_1356	-, -	2708571	2710033	25	0.88	772.591
Rv2930	fadD26	3243688	3243835	6	0.8333	3115.4
Rv2930, Rv2931, Rv2932, Rv2933, Rv2934, Rv2935	fadD26, ppsA, ppsB, ppsC, ppsD, ppsE	3244079	3272021	398	0.7663	655.085
Rv2939, non-coding_1623, Rv2940c, non-coding_1624, Rv2941	papA5, -, mas, -, fadD28	3275500	3284343	149	0.7517	869.929
non-coding_1670, Rv3013, non-coding_1671	-, -, -	3371743	3372546	12	0.9167	478
non-coding_1685	0	3394769	3395168	12	0.8333	546.3
non-coding_1809	0	3626627	3626627	1	1	483
Rv3295, non-coding_1833	-, -	3676056	3678251	27	0.9259	1098.24
non-coding_2076	0	4200255	4200338	3	1	528.667
non-coding_2127, Rv3839, Rv3840	-, -, -	4312660	4313978	35	0.8857	449.097
